# Supplementary material for: Fasting mimicking diet in mice delays cancer growth and reduces immunotherapy-associated cardiovascular and systemic side effects
Source: Nat Commun. 2023 Sep 8;14:5529. doi: 10.1038/s41467-023-41066-3 (PMC10491752; doi:10.1038/s41467-023-41066-3)
Supplement: Supplementary file 4 — Source Data [file 41467_2023_41066_MOESM4_ESM.xlsx]

## Sheet: Figure 1 B+C
Figure 1+C
B16 progetto 399/16	TUMOR WEEK 1 (7days)			TUMOR 11 days			TUMOR 18 days)			GRAMMI	spleen gr
Al IgG 250UG	RIGHT			RIGHT							RIGHT
1	4.7	3.5	1	7.3	7.3	4.2	12.1	7	7	0.42	0.04
2	3.5	4.5	1	7.22	7.7	4	12.8	9.2	8.3	0.57	0.07
3	3.5	2.5	1	8	8	5	11.53	9.47	7.89	0.65	0.08
4	8	4	1	7.6	14.9	7.7	22.9	12.1	10.4	1.8	0.18
5	4.3	5.4	1	8.4	18.7	7.7	11.1	17.7	10.75	1.45	0.13
6	6	5	1	7.3	11	6.5	14	9.6	6.44	0.46	0.11
7	3.5	6.1	1	9.3	11.3	4.8	16	12	9	1	0.1
8	8.17	3.72	1	8.3	14	5.5	17.8	12.4	8.9	1.38	0.08
9	3.9	5.7	1	11.9	13.5	8.6	19.3	14.6	10.5	2.09	0.12
10	5.55	3.25	1	8.6	9.8	5.9	13.5	10.45	8.3	0.68	0.09
11	2.39	3	1	5.7	5.7	3	6.1	7.7	5.6	0.25	0.07
12	3.7	4.8	1	8.3	10	5	11.1	13.2	10.1	0.58	0.08
FMD IgG
1	5	3.6	1	6.5	8	4.7	10.9	10.9	8.1	0.6	0.12
2	3.5	4.3	1	7.2	7.2	3.9	14.8	10.1	5.4	0.62	0.09
3	6.4	4.4	1	10.7	14	6.8	17.9	11.1	10.9	1.11	0.09
4	5.4	6	1	9.7	12	6.6	19.9	11.11	9	1.6	0.08
5	4	5.8	1	7.4	12.3	5	16.1	13.8	6.8	0.87	0.07
6	6	5.6	1	13	13	7	21.4	13	8.31	1.7	0.08
7	3.4	3.8	1	9.8	8.3	5.9	10.9	11.9	7.6	0.53	0.07
8	4.2	3.8	1	9.7	11	5	13.4	11.7	7.1	0.58	0.07
9	4	4.7	1	11	12	5.9	18.6	10.7	12.2	1.15	0.09
10	2.3	3	1	7.3	10	4	16.8	10.8	6.3	0.56	0.08
11	3	3.6	1	6.5	5.7	2.6	8.1	9.1	6.1	0.17	0.07
12	3.3	3	1	4	3	2	9.35	6.5	8.6	0.24	0.07
AL PD1 200ug CTLA4 100ug
1	2.5	3.5	1	4	8.7	1.7	5.48	6.49	4.3	0.2	0.09
2				6.6	10.5	2	13.2	8.2	5.6	0.43	0.11
3	6	6	1	3	5	1	4.7	3.5	3.5	0.01	0.09
4	0	0	0	4	8	1.7	12.6	6.2	4.1	0.27	0.09
5	6.22	2.6	1	10.8	12.9	4.5	16.3	12.8	11.7	1.14	0.13
6	6.9	2.8	1	8.7	16	4.4	15	9.18	8.55	1.31	0.18
7	5.22	3.29	1	8.3	9.2	4.6	11.94	9.76	8.58	0.71	0.15
8	6.7	5.7	1	11.9	10.2	6.3	15	12.3	8.6	0.85	0.17
9	5.7	7	1	8.5	12.8	4.5	15.8	8.9	8.1	0.65	0.1
10	0	0	0	8.7	10	5.3	13.9	10	7.07	0.56	0.09
FMD PD1 200ug CTLA4 100ug
1	3.4	3.5	1	3.6	8.7	2.2	5.22	4.11	2.13	0.04	0.07
2	3.1	6.4	1	6	14	4	8.9	10.2	6.7	0.44	0.09
3	3	5	1	8	7.3	2.8	17.15	11.6	6.9	0.88	0.2
4	4.2	4.7	1	9.5	12.8	5.5	13.11	11.1	9.7	1.17	0.11
5	3.6	7.1	1	5	12.6	5	16.8	11	8.45	0.71	0.08
6	4.5	4	1	8	8	4	13.5	10.2	8.3	0.46	0.1
7	4.1	3.9	1	4.4	4.4	2.6	8.3	5.2	3.97	0.1	0.09
8	3	3	1	5.9	8.2	3.8	11.2	8.1	6	0.29	0.15
9	3.3	7.6	1	10	17	4.3	23.4	12.1	8.2	1.4	0.09
10	3.5	5	1	8.5	11	4	15.9	9.1	7	0.58	0.08
11	0	0	0	5.3	8.2	2.6	11.8	8.22	6	0.25	0.09
	Tumor	Tumor	Tumor
0.53	7 days	11 days	18 days
Al IgG 250UG
1	8.7185	118.624	314.237
2	8.3475	117.859	518.026
3	4.6375	169.6	456.596
4	16.96	462.132	1527.32
5	12.3066	641.043	1119.39
6	15.9	276.633	458.734
7	11.3155	267.349	915.84
8	16.108	338.723	1041.14
9	11.7819	732.243	1568.11
10	9.55987	263.544	620.589
11	3.8001	51.6591	139.407
12	9.4128	219.95	784.322
FMD IgG
1	9.54	129.532	510.051
2	7.9765	107.153	427.812
3	14.9248	539.879	1147.83
4	17.172	407.167	1054.59
5	12.296	241.203	800.737
6	17.808	626.99	1225.28
7	6.8476	254.35	522.472
8	8.4588	282.755	589.963
9	9.964	412.764	1286.86
10	3.657	154.76	605.828
11	5.724	51.0549	238.304
12	5.247	12.72	277.012
AL PD1 CTLA4
1	4.6375	31.3548	81.0531
2	0	73.458	321.256
3	19.08	7.95	30.5147
4	0	28.832	169.755
5	8.57116	332.278	1293.78
6	10.2396	324.614	623.988
7	9.10211	186.166	529.929
8	20.2407	405.288	840.951
9	21.147	259.488	603.682
10	0	244.383	520.847
FMD PD1 CTLA4
1	6.307	36.5191	24.2196
2	10.5152	178.08	322.36
3	7.95	86.6656	727.524
4	10.4622	354.464	748.123
5	13.5468	166.95	827.627
6	9.54	135.68	605.742
7	8.4747	26.6781	90.813
8	4.77	97.4373	288.49
9	13.2924	387.43	1230.53
10	9.275	198.22	536.8
11	0	59.8879	308.447

## Sheet: Figure 1 D-F
Figure D-F
	Treatment	CD3	CD8+	CD8+/EM	EM/GzB+ CD8	CD8+/Naive	CD3/CD8+/TcM	NK	NK/GzB+
1.fcs	AL IgG	5.91	31.4	12.5		18.8	68.8	17.4	63.3
2.fcs	AL IgG	40.6	52.8	12.4	39.1	56.6	9.48	5.27	22.3
3.fcs	AL IgG	3.93	43.5	30	33.3	32.5	27.5	5.77	39.3
4.fcs	AL IgG	21.8	57.2	8.53	26.7	45.5	6.54	3.8	28.2
6.fcs	AL IgG	16.1	88.9	12.5		37.5	12.5	1.79	0
7.fcs	AL IgG	11.1	45.1	67.3	21.6	7.27	17.7	8.83	29.5
9.fcs	FMD IgG	25.4	54.5	5.23	12.1	62.4	15.7	5.6	34.8
10.fcs	FMD IgG	2.71	42	23.8		23.8	33.3	7.37	54.4
12.fcs	FMD IgG	17	50	69.6	50	4.35	8.7	14	39.5
13.fcs	FMD IgG	7.53	33.9	27.5	27.3	27.5	40	8.42	60.6
14.fcs	FMD IgG	13.2	20	33.3		16.7	33.3	10.5	79.2
15.fcs	AL PD1 CTLA4	11	35.1	70.5	40	7.49	15.4	3.45	41.9
16.fcs	AL PD1 CTLA4	23.3	34.6	59.2	37.9	8.84	26.5	12.6	74.8
17.fcs	AL PD1 CTLA4	23	32.2	37.9	37.9	33.2	20.4	5.09	64.2
18.fcs	AL PD1 CTLA4	40.3	59.6	60	81.8	3.87	30.8	4.81	61.9
19.fcs	AL PD1 CTLA4	25.8	64.1	78	82.2	4.46	9.31	5.96	64
20.fcs	AL PD1 CTLA4	19.5	55	50.4	75	8.64	37.5	4.47	68
22.fcs	FMD PD1 CTLA4	27.4	58.5	39.5	78.3	5.4	48.1	20.1	87.2
23.fcs	FMD PD1 CTLA4	29.5	75.7	67.4	91.9	1.04	25.6	9.08	81.5
25.fcs	FMD PD1 CTLA4	25.6	40.1	37.6	45.4	40.3	13.6	4.17	64.8
26.fcs	FMD PD1 CTLA4	29.2	71.4	60		0	20	8.33	100
27.fcs	FMD PD1 CTLA4	23.4	40.4	45.2	55.7	3.87	47.1	13.7	75.6
28.fcs	FMD PD1 CTLA4	33.3	65.8	74	79.4	1.3	21.4	7.07	75.5

## Sheet: Figure 2B-C
B16 F10 C57/j progetto 674/19	TUMOR WEEK 1 (7 days)			TUMOR WEEK 2 (10 days)			TUMOR WEIGHT	SPLEEN WEIGHT	TUMOR WEEK 3 (14 days)			TUMOR WEIGHT	heart WEIGHT	SPLEEN WEIGHT	TUMOR WEEK 2 (18 days)			GRAMMI
AL IgG
1	3	3	1.5	5	4	3			14	14	9				15	14	10	1.4
2	4	4	2	9	7	4			11	11	7				18	14	12	2.04
3	6	3	1.5	8	6	4			15	14	9				17	16	12	1.97
4	6	4	1	8	6	3			15	13	10				20	16	12	2.26
5	3	3	1	4	4	2			9	8	7				15	11	11	0.94
6	1	1	1	2	2	1			7	7	4				9	8	5	0.25
7	5	4	2	8	6	3			15	12	8				16	14	10	1.57
8	4	3	1	8	6	3			13	12	9				19	14	11	2.07
FMDIgG 4T1
1	4	3	1	6	6	2			9	9	6				12	12	9	0.78
2	4	3	2	6	6	2			10	9	6				15	11	7	0.6
3	4	3	1.5	6	4	2			12	10	7				13	12	9	0.93
3	5	4	2	8	6	3			13	11	8				15	13	9	1.17
5	5	3	1.5	6	5	3			10	9	7				14	11	9	1.06
6	5	4	2	7	6	3			10	10	6				13	11	9	0.71
7	6	4	1	9	5	2			14	9	7				18	10	10	1.32
8	6	3	1	4	4	1.5			11	9	5				12	11	7	0.63
AL OXPDL1
1	6	5	2	10	8	4			15	12	10				21	15	11	2.2
2	5	4	1.5	8	6	3			16	15	9				21	17	13	2.67
3	3	3	1	5	5	1.5			10	10	7				13	11	9	0.81
4	5	3	1	7	6	2			14	12	9				16	14	11	1.16
5	4	4	1.5	7	6	2			15	11	9				19	14	10	1.7
6	5	4	1	8	7	3			16	12	7				20	15	11	2.2
7	7	4	2	10	6	3			15	14	9				19	16	12	2.22
8	4	4	1	7	6	2			13	13	8				21	15	12	1.88
FMD OXPDL1
1	5	3	2	7	6	3			11	9	7				14	11	8	0.9
2	6	3	1.5	7	5	1.5			11	8	4				12	10	7	0.4
4	3	3	1.5	5	5	2			9	9	6				13	10	8	0.8
4	6	3	2	10	6	2			12	8	6				15	14	9	1.4
5	6	3	1.5	8	6	1.5			10	7	5				14	9	8	0.76
6	3	2	1	2	2	1			6	6	4				9	6	4	0.19
7	3	3	1.5	5	5	2			8	8	4				9	9	7	0.37
8	4	3	1	3	3	2			7	6	4				11	7	6	0.3
	0.53
AL IgG	Tumor volume 7 day	Tumor volume 10 day	Tumor volume 14 day	Tumor volume 18 day
1	7.155	31.8	934.92	1113
2	16.96	133.56	448.91	1602.72
3	14.31	101.76	1001.7	1729.92
4	12.72	76.32	1033.5	2035.2
5	4.77	16.96	267.12	961.95
6	0.53	2.12	103.88	190.8
7	21.2	76.32	763.2	1187.2
8	6.36	76.32	744.12	1550.78
FMDIgG 4T1
1	6.36	38.16	257.58	686.88
2	12.72	38.16	286.2	612.15
3	9.54	25.44	445.2	744.12
3	21.2	76.32	606.32	930.15
5	11.925	47.7	333.9	734.58
6	21.2	66.78	318	682.11
7	12.72	47.7	467.46	954
8	9.54	12.72	262.35	489.72
AL OXPDL1
1	31.8	169.6	954	1836.45
2	15.9	76.32	1144.8	2459.73
3	4.77	19.875	371	682.11
4	7.95	44.52	801.36	1305.92
5	12.72	44.52	787.05	1409.8
6	10.6	89.04	712.32	1749
7	29.68	95.4	1001.7	1933.44
8	8.48	44.52	716.56	2003.4
FMD OXPDL1
1	15.9	66.78	367.29	652.96
2	14.31	27.825	186.56	445.2
3	7.155	26.5	257.58	551.2
4	19.08	63.6	305.28	1001.7
5	14.31	38.16	185.5	534.24
6	3.18	2.12	76.32	114.48
7	7.155	26.5	135.68	300.51
8	6.36	9.54	89.04	244.86

## Sheet: Figure 2D-F
Figure 2D-F
	CD45+	T cells	CD4+	Treg	CD8+	CD8+ CD44+	CD44+/Effector memory	CD8+/Naive			CD45/cd3+/CD8+		CD8+CD44+	CD8CD44+ Gzb+		CD8+/CD44-	NK cells	NK-GzB+	CD8+CD44+ | Median (Comp-YL1-A) CD127
21 B16 AL IgG3 MIX1.fcs	16.5	38.3	59.3	10.5	18.2	69.5	54.4	29.3			14.9		84.6	5.26		15.4	6.75	1.15	132
22 B16 AL IgG4 MIX1.fcs	12.9	57.8	33.8	9.46	36.1	88.6	72.9	10.1			52		84.6	0		15.4	11.1	2.27	96.4
23 B16 AL IgG7 MIX1.fcs	16.2	39.6	48.4	4	28.4	88.6	92.3	11.4			35.1		92.3	3.77		7.69	4	1.64	47.2
24 B16 AL IgG8 MIX1.fcs	16.2	43.6	60.3	17.1	16.9	78	59.4	22			20		71.4	0		28.6	9.8	0	172
25 B16 AL IgG10.fcs	33.5	57.3	70.9	9.13	15.9	84.7	70	13.6			18.3		82.4	0		17.6	7.83	0.5	277
B16 AL IgG1 MIX1.fcs	36.3	23.1	58.6	9.76	12.9	70.4	42.1	29.6
26 B16 FMD IgG1.fcs	30	49.2	54	7.09	14.5	91.2	51.6	5.88			3.7		100	0		0	4.11	9.52	142
27 B16 FMD IgG2.fcs	23.3	35.5	31.1	4.08	39.7	82.4	64.1	16			35.2		64	0		36	8.47	0	144
29 B16 FMD IgG6.fcs	23.9	36.6	73.8	13.5	11.5	86.7	76.9	13.3			13.6		83.3	0		16.7	7.62	10	180
30 B16 FMD IgG7.fcs	32.7	47.9	48.4	3.82	31.9	93.7	72.2	5.31			35.3		98	0		2.04	11.3	1.16	110
31 B16 FMD IgG8.fcs	27.7	37.4	37.6	6.38	11.2	100	42.9	0			33.3		80	1.92		20	14	3.61	101
33 B16 FMD IgG12.fcs	17.6	51	39	8.43	31	75.8	56	24.2			31.5		84.6			15.4	13.6		114
34 B16 FMD IgG13.fcs	7.65	39.5	60.9	19.8	10.5	92.9	38.5	7.14			11.3		90.9			9.09	7.63		117
35 B16 AL OX PD-L 1.fcs	32.7	74.4	67.2	3.02	23.6	80.5	67.5	19			22.8		56.5	37.5		41.7	1.96	0	177
36 B16 AL OX PD-L 2.fcs	43.6	82.5	57.6	1.13	33.3	96.6	66.2	3.07			33.3		86.5	8.76		11.1	1.56	2.3	100
37 B16 AL OX PD-L 7.fcs	10.2	73	69.8	2.61	23.5	89.5	65.9	9.7			23.5		85	21.7		12.8	1.36	15.8	117
38 B16 AL OX PD-L 8.fcs	14.5	71.1	79.9	3.45	15.9	96.6	50.5	3.38			12.5		94.4	18.8		4.44	1.72	17.4	109
39 B16 AL OX PD-L 9.fcs	43.3	57.4	76.6	0.75	16.1	82.9	58.6	15.7			12		80	6.25		20	9.65	1.82	215
40 B16 FMD OX PD-L 2.fcs	54.1	75.8	69.4	3.4	22.5	82.8	77.8	15.9			22.1		71.6	20		26.1	4.58	13.1	152
41 B16 FMD OX PD-L 5.fcs	49.8	75.8	78.8	2.52	14	93.4	78.8	6.6			17.7		86	23.5		14	3.11	6.25	152
42 B16 FMD OX PD-L 6.fcs	19.9	66.6	58	5.19	31.2	75.1	73	24.9			30.6		59	18.2		39.8	7.86	9.46	170
43 B16 FMD OX PD-L 7.fcs	23.3	81	77	4.65	18.4	86.1	54.3	13.4			14.7		88.9	7.5		11.1	2.78	11.5	247
44 B16 FMD OX PD-L 8.fcs	36.6	74.6	73.4	1.11	22.8	73.5	38.9	25.6			19.2		60.1	21.1		39.9	2.92	23.7	195
45 B16 FMD OX PD-L 10.fcs	20.9	67.9	70.1	3.71	9.11	71.4	48.6	28.6			12.1		70			30	3		437
46 B16 FMD OX PD-L 11.fcs	48.7	73.9	74.7	2.63	17.1	89.2	58.1	10.8			16.5		85.2			13	5.46		201
47 B16 FMD OX PD-L 12.fcs	36.3	71	64.4	2.94	29.2	84.1	58.8	14.3			27.5		74.1			23.2	4.19		148
48 B16 FMD OX PD-L 14.fcs	46.2	79.3	73.9	1.7	18.7	80.1	67.2	19			17.3		81.1			18.9	3.16		177

## Sheet: Figure 3 A-D
Figure 3A-D
							M1	M1-M2	M2		PDL1 MFI. M1
		LY6Chigh (M_MDSC)	LY6G+ LY6C-low PM_MDSC	CD11c+MHCII+ DC		F4_80+ CD11b+ Macro	F4_80+ CD11b+/CD11c+ MRC1-	MRC1+CD11c+	MRC1+ CD11c-		CD11c+ MRC1- | Mean (Comp-VL2-A)
21 B16 AL IgG3 MIX1.fcs		42.6	0.61	24.4		9.08	19.2	61.6	11		149475
22 B16 AL IgG4 MIX1.fcs		50	0	14.6		12.2	22.2	47.2	13.9		171052
23 B16 AL IgG7 MIX1.fcs		37.6	2.13	23.7		13.8	12.2	53.1	28.6		115306
24 B16 AL IgG8 MIX1.fcs		41.4	3.09	23.9		5.58	13.6	59.1	9.09		103601
25 B16 AL IgG10.fcs		29.4	0.84	20.6		6.73	18.2	57.6	3.03		114548
B16 AL IgG1 MIX1.fcs
26 B16 FMD IgG1.fcs		27	0	31.6		12.1	8	56	24		148716
27 B16 FMD IgG2.fcs		27.9	0	32.8		32.4	5.52	81.4	12.4		102769
29 B16 FMD IgG6.fcs		20.3	1.27	34		11.7	8.33	79.2	4.17		116690
30 B16 FMD IgG7.fcs		32.7	1.98	28.5		17.6	16.7	68.1	10.1		120177
31 B16 FMD IgG8.fcs		25.9	0	49.3		18.4	23.4	34.4	10.9		139982
33 B16 FMD IgG12.fcs		18.8	3.25	30.2		30.4	5.19	86.4	6.49		135209
34 B16 FMD IgG13.fcs		19.1	2.94	31.7		30.9	3.45	91	3.45		135679
35 B16 AL OX PD-L 1.fcs		25.3	1.05	12		8.03	13.6	68.2	11.4		135798
36 B16 AL OX PD-L 2.fcs		29.8	2.76	19.5		4.65	34.2	50	10.5		134388
37 B16 AL OX PD-L 7.fcs		22.6	2.21	22.8		8.86	18.1	74.5	3.19		156062
38 B16 AL OX PD-L 8.fcs		28.8	3.24	25.8		7.38	6.02	79.5	7.23		165459
39 B16 AL OX PD-L 9.fcs		29.9	9.24	26.4		29.8	7.85	75.2	12.1		137632
40 B16 FMD OX PD-L 2.fcs		24.9	1.38	21.5		4.09	33.3	40.5	4.76		136432
41 B16 FMD OX PD-L 5.fcs		28.6	0	29.2		13.4	20.8	50.9	9.43		108737
42 B16 FMD OX PD-L 6.fcs		25.9	0	33.7		18.5	16.9	67.5	9.09		138331
43 B16 FMD OX PD-L 7.fcs		25.8	0	13.6		3.35	5.56	55.6	11.1		86575
44 B16 FMD OX PD-L 8.fcs		31	2.1	29.5		12.4	15	65.5	10.7		132429
45 B16 FMD OX PD-L 10.fcs		27.5	16	29.4		5.02	28.6	42.9	0		94126
46 B16 FMD OX PD-L 11.fcs		29.8	3.26	24		11.8	13.8	49.4	25.3		123271
47 B16 FMD OX PD-L 12.fcs		41.8	0.42	19		4.57	11.8	60.8	7.84		127063
48 B16 FMD OX PD-L 14.fcs		26.2	2.8	17.4		6.33	23.1	51.3	7.69		132261

## Sheet: Figure 4 b-c
Figure 4B
	AL igg	16		0
Fibrosis PD1-CTLA4	FMD Igg	8		0
	Al OX PDL	8		0
	FMD OX PDL	10		0
		Absence		Presence
Fibrosis OX-PDL1	AL igg	16		0
	FMD Igg	8		0
	Al OX PDL	16		2
	FMD OX PDL	9		1
				Score 0	Score 1	Score 2
	AL igg			16	0	0
Necrosis PD1-CTLA4	FMD Igg			0	8	0
	Al PD1/CTLA4			6	3	2
	FMD PD-1/CTLA4			7	0	0
		Score 0		Score 1	Score 2	Score 3
	AL igg	16
	FMD Igg	0		7
Necrosis OXPD1	Al OX PDL	5		8	6
	FMD OX PDL	0		6	2	2
Figure 4C
heart pro collagen 1a1
AL IgG	FMD IgG	AL OX40PDL1	FMD OXPDL			AL IgG	FMD IgG	AL PDCTLA	FMD PDCTLA
2.358	1.244	16.034	5.753			1.433	0.289	15.58	8.36
3.104	4.093	13.745	3.115			2.032	2.077	18.15	10.12
1.438	1.254	11.267	7.267			0.824	0.322	14.03	6.54
3.268	4.053	15.946	8.238			2.088	2.087	18.134	10.22
1.407	2.685	11.247	3.24			0.816	1.235	13.98	6.68
Total MMP9
AL IgG	FMD IgG	AL OX40PDL1	FMD OXPDL			AL IgG	FMD IgG	AL PDCTLA	FMD PDCTLA
323.75	241.12	841.2	420.5			235.5	308.8	882.1	520.5
413.76	395.12	738.2	514.33			314.5	312.5	818.5	608.4
232.6	226.57	833.5	330.5			164.5	124.2	750.5	440.8
414.21	399.4	630.6	326.7			321.1	123.5	877.9	438.6
233.7	312.65	633.2	521.2			158.8	225.1	748.7	610.3

## Sheet: Figure 5B
#B16 Treatment	Name	CD 3-1	CD 3-2	CD3-3	CD 8-1	CD 8-2	CD 8-3
AL IgG	B16 AL IgG 1	2	0	0	0	0	0
AL IgG	B16 AL IgG 2	0	1	1	0	0	0
AL IgG	B16 AL IgG 5	0	0	0	0	0	0
AL IgG	B16 AL IgG 6	0	1	0	0	0	0
AL IgG	B16 AL IgG 9	0	0	1	0	0	0
FMD STS IgG	B16 FMD STS IgG 3	0	4	1	0	0	1
FMD STS IgG	B16 FMD STS IgG 4	2	2	3	0	0	0
FMD STS IgG	B16 FMD STS IgG 9	0	2	4	0	1	0
FMD STS IgG	B16 FMD STS IgG 10	4	2	4	0	0	1
FMD STS IgG	B16 FMD STS IgG 14	30	26	22	10	8	11
AL OX40 PDL	B16 AL OX PD-L 3	34	30	36	10	8	11
AL OX40 PDL	B16 AL OX PD-L 4	20	22	24	8	8	7
AL OX40 PDL	B16 AL OX PD-L 5	5	7	4	5	7	6
AL OX40 PDL	B16 AL OX PD-L 6	30	28	25	8	8	9
AL OX40 PDL	B16 AL OX PD-L 10	43	45	40	15	15	112
FMD STS OX PD-L	B16 FMD STS OX PD-L 1	5	4	6	2	1	3
FMD STS OX PD-L	B16 FMD STS OX PD-L 3	10	12	11	0	0	1
FMD STS OX PD-L	B16 FMD STS OX PD-L 4	1	2	2	2	3	2
FMD STS OX PD-L	B16 FMD STS OX PD-L 9	0	0	1	0	1	0
FMD STS OX PD-L	B16 FMD STS OX PD-L 13	0	0	0	0	0	1
AL IgG	AL IgG 1	0	1	0	0	0	0
AL IgG	AL IgG 2	4	5	4	0	0	0
AL IgG	AL IgG 3	5	5	6	0	0	0
AL IgG	AL IgG 4	10	9	9	0	0	0
FMD STS IgG	FMD IgG 1	5	3	5	0	1	2
FMD STS IgG	FMD IgG 2	37	37	39	9	7	11
FMD STS IgG	FMD IgG 3	39	41	39	12	11	8
AL PD1 CTLA4	AL PD1 CTLA4 1	8	8	7	2	3	1
AL PD1 CTLA4	AL PD1 CTLA4 2	38	37	40	9	7	8
AL PD1 CTLA4	AL PD1 CTLA4 3	17	18	16	0	1	0
AL PD1 CTLA4	AL PD1 CTLA4 4	12	10	11	0	0	2
FMD PD1 CTLA4	FMD PD1 CTLA4 1	18			5
FMD PD1 CTLA4	FMD PD1 CTLA4 2	28	32	29	0	1	0
FMD PD1 CTLA4	FMD PD1 CTLA4 3	32	32	33	15	15	16
FMD PD1 CTLA4	FMD PD1 CTLA4 4	36	36	35	10	12	8
FMD PD1 CTLA4	FMD PD1 CTLA4 5	48	45	50	13	11	12
AL OX40 PDL	AL OX40 PDL1 1	10	7	8	2	2	1
AL OX40 PDL	AL OX40 PDL1 2	20	25	21	0	0	1
AL OX40 PDL	AL OX40 PDL1 3	15	16	17	3	2	2
AL OX40 PDL	AL OX40 PDL1 4	8	10	11	0	0	1
FMD OX40 PDL	FMD OX40 PDL1 1	5	4	5	0	0	0
FMD OX40 PDL	FMD OX40 PDL1 2	5	6	5	0	0	0
FMD OX40 PDL	FMD OX40 PDL1 3	6	6	7	0	0	0
FMD OX40 PDL	FMD OX40 PDL1 4	3	1	0	0	0	0
FMD OX40 PDL	FMD OX40 PDL1 5	0	1	2	0	0	0

## Sheet: Figure 6 A-B
Tissue Heart
Sample	IL-1α		IL-1β		IL-2		IL-4		IL-6		IL-10		IL-12		IL17-α		IFN-γ		TNF-α		G-CSF		GM-CSF
	Mean (n=5)		Mean (n=5)		Mean (n=5)		Mean (n=5)		Mean (n=5)		Mean (n=5)		Mean (n=5)		Mean (n=5)		Mean (n=5)		Mean (n=5)		Mean (n=5)		Mean (n=5)
AL Igg	73.2		79.4		57.4		62.1		57.8		81.2		53.4		62.1		66.3		53.3		64.5		21.1
FMD Igg	54.5		46.5		43.2		76.5		37.6		108.4		37.7		44.2		36.6		35.3		42.2		16.7
Al OX40/ PDL1	132.2		142.2		88.5		36.5		112.5		38.2		63.3		98.5		121.4		94.2		115.3		52.1
FMD OX40/ PDL1	88.5		92.1		65.6		63.2		74.6		62.1		46.7		68.3		86.3		73.2		86.4		36.8
SD	5.3		8.7		9.5		13.1		12.1		8.6		13.2		9.6		11.2		9.8		12.1		8.4
SD	6.4		15.4		10.4		11.2		9.6		16.2		11.6		10.3		8.4		7.4		9.7		9.3
SD	7.3		12.2		12.2		13.2		13.2		13.6		8.4		9.5		9.7		5.8		10.5		7.5
SD	8.3		10.3		11.3		9.7		11		10.5		7.4		8.5		10.6		8.8		9.5		9.5
Al PD1/CTLA-4	132.2		142.2		88.5		36.5		112.5		38.2		63.3		98.5		121.4		94.2		115.3		52.1
FMD PD1/CTLA-4	88.5		92.1		65.6		63.2		74.6		62.1		46.7		68.3		86.3		73.2		86.4		36.8
SD	5.3		7.4		9.6		6.7		8.4		8.6		5.3		6.7		5.7		3.5		7.2		4.7
SD	5.4		8.3		7.2		5.6		6.8		7.3		4.7		6.8		6.3		5.3		5.9		7.2
Blood
Sample+T37A25A25:T38	IL-1α		IL-1β		IL-2		IL-4		IL-6		IL-10		IL-12		IL17-α		IFN-γ		TNF-α		G-CSF		GM-CSF
	Mean (n=5)		Mean (n=5)		Mean (n=5)		Mean (n=5)		Mean (n=5)		Mean (n=5)		Mean (n=5)		Mean (n=5)		Mean (n=5)		Mean (n=5)		Mean (n=5)		Mean (n=5)
AL Igg	24.3		32.1		21.2		32.3		93.2		25.3		26.6		28.3		32.1		38.6		21.3		18.7
FMD Igg	13.7		12.1		17.5		37.5		63.2		48.2		13.2		17.6		22.5		20.6		13.2		18.9
Al OX40/ PDL1	62.1		76.4		43.7		26.3		132.1		11.6		56.3		52.1		54.4		63.8		56.5		43.4
FMD OX40/ PDL1	41.2		44.3		37.5		35.6		88.7		28.7		37.6		35.1		36.8		44.3		32.1		26.7
SD	6.9		8.8		6.4		11.3		8.5		6.1		7.3		6.9		10.5		6.7		6.2		5.3
SD	4.7		12.2		7.8		7.4		7.4		8.8		6.4		4.5		8.5		5.8		10.3		6.3
SD	9.5		9.5		5.5		9.6		12.1		9.4		12.1		5.5		9.3		10.4		6.8		5.3
SD	5.5		8.9		8.9		12.1		7.9		6.7		6.8		6.2		6.5		9.3		7.3		6.7
Al PD1/CTLA-4	77.8		83.2		52.1		22.3		167.4		8.6		44.8		66.3		72.1		69.9		66.3		55.6
FMD PD1/CTLA-4	37.8		41.1		48.9		26.7		92.1		31.1		41.1		41.1		40.6		38.7		41.1		31.1
SD	8.8		8.4		13.2		16.2		9.4		10.6		7.7		8.3		7.9		5.8		12.2		10.5
SD	8.3		6.7		11.3		11.1		7.8		8.8		7.3		7.4		13.2		11.6		16.4		11.6

## Sheet: Figure 7 A-B
Melanoma
HEART
		Leukotriene		p65/nfkb		NLRP3		ROS
		Mean (n=5)		Mean (n=5)		Mean (n=5)		Mean (n=5)
AL Igg		33.6		18.8		2.8		1.34
FMD Igg		25.3		15.3		2.2		1.12
Al OX40/ PDL1		68.6		32.8		8.7		3.75
FMD OX40/ PDL1		38.8		18.4		5.12		1.82
Al PD1/CTLA-4		83.3		42.1		9.15		4.21
FMD PD1/CTLA-4		43.6		24.4		4.98		2.15
FMD OX PDL		40.6		21.4		2.7		1.77
sd		3.2		3.7		0.6		0.17
sd		5.4		2.6		0.8		0.16
sd		3.7		4.3		0.7		0.2
sd		4.6		2.8		0.8		0.22
sd		3.1		2.6		0.9		0.3
sd		3.5		4.2		0.6		0.18
Blood
		Leukotriene				NLRP3		ROS
		Mean (n=5)				Mean (n=5)		Mean (n=5)
AL Igg		14.5				6.7		132.1
FMD Igg		13.6				2.6		108.5
Al OX40/ PDL1		38.7				28.3		286.7
FMD OX40/ PDL1		22.3				10.7		175.3
Al PD1/CTLA-4		42.3				2.1		312.2
FMD PD1/CTLA-4		29.3				2.3		156.3
sd		3.7				1.5		12.2
sd		1.7				2.3		6.5
sd		3.7				0.9		7.7
sd		4.6				0.6		5.3
sd		3.7						10.5
sd		1.7						11.2
sd		3.4						10.4
sd		4.3						4.2

## Sheet: Figure 8B
Figure 8B-C
	Cage	Condition	Mouse number		23.03.2023			end I FMD cycle			27.03.2023			start II FMD cycle			30.03.2023			end II FMD cycle			03.04.2023			post refeeding
					l	w	h	Tumor volume (mm3)	Tumor volume (mm3)		l	w	h	Tumor volume (mm3)	Tumor volume (mm3)		l	w	h	Tumor volume (mm3)	Tumor volume (mm3)		l	w	h	Tumor volume (mm3)	Tumor volume (mm3)
1	1	AL+IgG_Armenian	1		4.1	3.6	2.7	20.8559	26.568		7.2	6.6	5.13	127.577	156.816		8.3	6.8	5.9	174.268	191.896		10.3	9.4	11.35	575.095	455.054
2		AL+IgG_Armenian	2		3.6	2.7	2.4	12.2083	13.122		9.2	7.8	4.8	180.261	279.864		12.5	6.4	6.26	262.085	256		16.8	9.7	6.9	588.449	790.356
3		AL+IgG_Armenian	3		5.5	4.1	2.88	33.9874	46.2275		6.9	6	5.2	112.663	124.2		11.6	9	7.09	387.369	469.8		13.9	9.3	10	676.513	601.106
4		AL+IgG_Armenian	4		4.8	4.48	3.75	42.2016	48.169		9.4	7.2	4.4	155.844	243.648		13.66	7.09	4.88	247.34	343.331		17.3	9.8	8.13	721.342	830.746
																											669.315
5	2	AL+IgG_HRP	1		5.2	4.7	3.47	44.3822	57.434		8.36	7.8	4.37	149.129	254.311		10.1	6.96	3.73	137.22	244.63		12.5	8	6	314	400
6		AL+IgG_HRP	2					0	0		8.48	7.29	5.5	177.936	225.331		9.97	8.26	4.99	215.057	340.115		13.5	8	5.6	316.512	432
7		AL+IgG_HRP	3		4.1	3.4	2.6	18.9677	23.698		9.1	8.46	4.8	193.389	325.651		9.34	7.93	4.19	162.41	293.672		12.6	10.1	6.5	432.896	642.663
8		AL+IgG_HRP	4		5.1	4.7	2.66	33.3678	56.3295		10.3	7.4	6.9	275.23	282.014		9.98	8.16	6.56	279.578	332.262		15.1	9.2	8.75	636.138	639.032
																											528.424
9		AL+IgG_Armenian	1		6.7	5.1	2.3	41.1293	39.2955		9	5.4	4.7		131.22		10.8	8.9	5.7		273.942		13.9	9.8	6.8		463.148
10		AL+IgG_Armenian	2		4.9	3.9	2.9	29.0026	27.7095		9.6	5.6	4.5		120.96		12.6	8.2	5.8		299.628		15	9.9	7.1		527.175
11	3	AL+IgG_Armenian	3		5	4.5	2	23.55	22.5		7.3	7.1	4.4		114.026		13.9	12.2	6.4		542.656		16.9	15.9	11.6		1558.52
12		AL+IgG_HRP	4		7	5	1	18.3167	17.5		9.7	6.7	4.8		155.976		13.8	9.7	7.9		528.747		18.6	15.3	14.3		2034.75
13		AL+IgG_HRP	5		5.7	4	3.2	38.1824	36.48		8.3	6.6	4.5		123.255		12.8	8.7	5		278.4		14	11	8		616
14	1	AL+PD1/CTL4	1		5.2	3.6	2.4	23.5123	33.696		7.35	6.9	4	106.163	174.967		14.28	7.96	4.34	258.172	452.402		14.54	8.9	6.54	442.905	575.857
15		AL+PD1/CTL4	2		5.3	5.2	3.29	47.4519	71.656		10.8	7.7	4.6	200.194	320.166		15.3	11.9	5.63	536.445	1083.32		17.2	11.5	6.99	723.572	1137.35
16		AL+PD1/CTL4	3		4.9	4.8	2.5	30.772	56.448		7.7	6.9	4.1	113.999	183.299		12.2	10.8	6.72	463.374	711.504		12.2	10.3	6.8	447.182	647.149
17		AL+PD1/CTL4	4		4.2	4	2.7	23.7384	33.6		9.4	5.9	4.1	118.999	163.607		14.52	6.42	4.29	209.285	299.231		19.9	8.7	5.9	534.568	753.115
																											778.368
18	2	AL+PD1/CTL4	1		3.2	3	0.7	3.5168	14.4		10.9	6.9	4.5	177.12	259.475		13.76	8.22	5.45	322.601	464.871		17.36	9.55	6.81	590.852	791.638
19		AL+PD1/CTL4	2		5.8	4.6	3.57	49.8462	61.364		8.52	5.9	3.3	86.8128	148.291		12.9	8.1	5.79	316.615	423.184		16.1	13.2	7.34	816.346	1402.63
20		AL+PD1/CTL4	3		5.18	4.7	3.02	38.478	57.2131		10.9	7.3	4.1	170.731	290.43		12	6.6	5.91	244.958	261.36					0	0
21		AL+PD1/CTL4	4		5.1	4.9	3.66	47.8658	61.2255		8.7	5.9	4.6	123.568	151.423		16.1	9.58	6.88	555.339	738.8		18.98	9.9	7.18	706.048	930.115
																											781.096
22		AL+PD1/CTL4	1		5	4.4	0.6		6.6		5.6	4.7	2.7		35.532		8.8	5.5	3.3		79.86		13.5	9.3	5.5		345.263
23		AL+PD1/CTL4	2		4.4	4	0.2		1.76		6.6	5.6	2.6		48.048		6.8	5.5	4.9		91.63		9.9	7.8	6.8		262.548
24
25		AL+PD1/CTL4	4		5	4	2		20		5	4	2		20		7.9	6.9	5.5		149.903		11.8	6.9	5.9		240.189
26		AL+PD1/CTL4	5		5	4.5	4		45		6.2	5.6	4.4		76.384		9.2	7	5.3		170.66		13.3	11	7.8		570.57
27		AL+PD1/CTL4	6		6	5	4		60		6.9	6.2	4.1		87.699		10	8.9	5.9		262.55		12.6	11.5	7.5		543.375
28	1	AL+PDL1/OX40	1		4.8	3.9	2	19.5936	36.504		9.4	4.9	4.8	115.703	112.847		10.7	7.85	4.52	198.687	329.68		13.24	7.9	6.4	350.327	413.154
29		AL+PDL1/OX40	2		4.3	3.9	2.4	21.0631	32.7015		7.45	5.4	4	84.2148	108.621		10.3	6.96	5.6	210.094	249.474					0	0
30		AL+PDL1/OX40	3		3.5	3.5	2.3	14.7449	21.4375		6.98	6.38	4.3	100.213	142.058		9.46	7.54	3.41	127.29	268.908		13.74	9.1	6.56	429.25	568.905
31		AL+PDL1/OX40	4		3.8	3.3	2.59	16.9971	20.691		8	6.6	3.7	102.238	174.24		15.9	7.89	5.47	359.12	494.904		17.8	10	7.15	666.046	890
																											468.015
32	2	AL+PDL1/OX40	1		6.6	4.98	3.4	58.4831	81.8413		10.4	7.2	5	195.936	269.568		10.6	7.6	5.5	231.879	306.128		14	10	7.83	573.678	700
33		AL+PDL1/OX40	2		5.4	3.7	3.49	36.4921	36.963		11	8	5.4	248.688	352		12.3	6.2	3.67	146.467	236.406		15.9	10	6.56	545.858	795
34		AL+PDL1/OX40	3		4.7	3.94	3.16	30.6238	36.4805		10.9	6.8	4.5	174.553	252.008		12.8	7.45	6	299.43	355.216		18.3	11.9	10	1139.66	1295.73
35		AL+PDL1/OX40	4		5.15	4.5	3.46	41.9637	52.1438		10.4	8.3	4.4	198.766	358.228		9.77	6.9	4.44	156.641	232.575		12.7	6.3	4	167.488	252.031
																											760.691
36		AL+PDL1/OX40	1		4.9	3.8	2.9	28.259	26.999		6	5.7	3.7		63.27		8.8	7.7	5.3		179.564		20	15.5	12.4		1922
38		AL+PDL1/OX40	2		4	3.5	3	21.98	21		7.8	5.9	4.4		101.244		9.8	8.7	5.9		251.517		22	15.5	12.5		2131.25
39	3	AL+PDL1/OX40	3		5.4	5.1	2	28.8252	27.54		6.7	5.5	3.8		70.015		9.8	8.6	5.6		235.984		14.9	8.8	7.4		485.144
40		AL+PDL1/OX40	4		4.8	4.8	3	36.1728	34.56		5.7	5.1	3.3		47.9655		7.8	7.5	3.5		102.375		11.35	11.1	8.4		529.137
41		AL+PDL1/OX40	5					0	0						0						0						0
42		AL+PDL1/OX40	6		5.7	4.4	2.4	31.5005	30.096		6.8	6.2	4.4		92.752		8.7	6.8	4.6		136.068		12.8	12	8.8		675.84
43	1	FMD+IgG_Armenian	1
44		FMD+IgG_Armenian	2		5.9	5.4	2.9	48.3529	86.022		9.3	6.7	5.02	163.697	208.739		11	8.6	6.32	312.886	406.78		19.9	9.8	6.22	634.816	955.598
45		FMD+IgG_Armenian	3		4.2	4.2	2.4	22.1558	37.044		8.7	8.6	5.2	203.61	321.726		10	7	6.4	234.453	245		14.54	9.4	6.2	443.468	642.377
46		FMD+IgG_Armenian	4		5.2	2.6	2.19	15.4953	17.576		9.8	6.8	9	313.874	226.576		13.2	8	6.43	355.348	422.4		16.9	10	7.81	690.742	845
																											814.325
47	2	FMD+IgG_HRP	1		3.6	3.2	2.84	17.1218	18.432		6.5	4.7	3	47.9635	71.7925		7.62	6.6	3.48	91.5918	165.964		10.78	10.1	4.48	255.268	549.834
48		FMD+IgG_HRP	2		2.3	1.46	0.5	0.878677	2.45134		7.8	6.2	4.6	116.419	149.916		10.45	8.52	5.31	247.417	379.285		14.7	12.4	10.59	1010.21	1130.14
49		FMD+IgG_HRP	3
50		FMD+IgG_HRP	4		4.1	3.98	2.48	21.1786	32.4728		7.7	5.6	3.3	74.4682	120.736		10.1	7.6	5.31	213.308	291.688		15.9	12.1	8.9	896.088	1163.96
																											947.976
51		FMD+IgG_Armenian	1		2.5	2.4	2		6		3.7	3.2	2.6		15.392		6.3	4.6	4.1		59.409
52		FMD+IgG_Armenian	2		3.3	2	1		3.3		6.2	4.7	3		43.71		13	10.1	6.7		439.855
53	3	FMD+IgG_Armenian	3		6.5	4.7	3.1		47.3525		7.5	6.2	6.2		144.15		12.8	8.5	5.6		304.64
54		FMD+IgG_Armenian	4		5.2	3.9	3		30.42		8	6.6	4.1		108.24		10.8	6.5	5.6		196.56
55		FMD+IgG_Armenian	5		4.3	3	2.4		15.48		3.98	3.6	3		21.492		6.3	4	4		50.4
56		FMD+IgG_HRP	1						0		10.8	6.3	4.3		146.286		5.6	5.1	3.6		51.408		9.5	8	5.6		212.8
57	4	FMD+IgG_HRP	2						0		11.6	6.6	4.8		183.744		13.4	9.8	6.9		453.054		18.5	15.9	9.8		1441.34
58		FMD+IgG_HRP	3		4.7	4.1	3.8		36.613		4.4	3.2	2.4		16.896		10.7	7.8	4.4		183.612		16.6	12	7.8		776.88
59		FMD+IgG_HRP	4		5	4	3		30		8.3	7	4.7		136.535		9.6	7.6	5.3		193.344		14.6	12	6.4		560.64
			5		4	4	3.5		28		10.5	6.2	4		130.2		11	6.9	4.7		178.365
60		FMD+IgG_HRP	1		2.7	2	1.8		4.86								10.8	8.8	7.6		361.152
61	5	FMD+IgG_HRP	2		4.8	3.8	2.8		25.536		5.5	4.2	3.2		36.96		8.8	5.6	4.4		108.416		9.8	8.2	5		200.9
62		FMD+IgG_HRP	3		2.4	2	0.8		1.92		5.2	5.1	4.5		59.67		6.8	6.2	3.2		67.456		9.8	7.6	4.4		163.856
63		FMD+IgG_HRP	4		4.6	3.4	2.6		20.332		7.8	5.9	3.9		89.739		8.2	6.2	4.7		119.474		11.8	7.4	6.1		266.326
64	1	FMD+PD1/CTL4	1					0	0		5.6	5.2	1.9	28.955	75.712		8.43	7.19	5.24	166.213	217.899		15.6	11.9	7	680.061	1104.56
65		FMD+PD1/CTL4	2
66		FMD+PD1/CTL4	3		3.6	3.5	2	13.188	22.05		5.3	5.5	3.8	57.9696	80.1625		13.8	6.8	5.14	252.423	319.056		19.4	9.4	6.3	601.241	857.092
67		FMD+PD1/CTL4	4		4.3	3.7	1.9	15.8198	29.4335		7.3	6.5	4.6	114.228	154.212		11.9	5.9	3.75	137.787	207.12		15.1	7.7	3.5	212.968	447.639
																											803.096
68	2	FMD+PD1/CTL4	1		3.4	2.2	1.9	7.43761	8.228		7.4	5.4	3	62.7372	107.892		10	9.2	4.22	203.179	423.2		14.1	9.4	7.14	495.249	622.938
69		FMD+PD1/CTL4	2					0	0		4.5	4.1	2.6	25.1043	37.8225		13.9	8	6.2	360.807	444.8		15.7	12.7	9.8	1022.6	1266.13
70		FMD+PD1/CTL4	3		4.3	3.4	1.7	13.0069	24.854		8.3	6	5	130.31	149.4		9.7	9.3	6.72	317.251	419.476		11.9	9.16	6.29	358.816	499.238
71		FMD+PD1/CTL4	4		5.2	3.2	1.5	13.0624	26.624		8.1	7.3	3.3	102.118	215.824		10	7.8	6.2	253.084	304.2		15.2	12.1	9.06	872.038	1112.72
																											875.255
72		FMD+PD1/CTL4	1								2.8	2.3	1.8		5.796		2	2	1.4		2.8
73		FMD+PD1/CTL4	2		4	3.6	3.4		24.48		5.3	4.3	2		22.79		4.9	4.9	4.1		49.2205
74	3	FMD+PD1/CTL4	3		5.4	4.2	3.2		36.288		6.1	6	3.4		62.22		6.8	6.5	4.4		97.24
75		FMD+PD1/CTL4	4		6.2	4.1	2.8		35.588		9.6	6.7	4		128.64		12.7	6.9	5.9		258.509
76		FMD+PD1/CTL4	5		4.9	4.2	3		30.87		5.5	5.3	4.1		59.7575		8.8	7.7	5.9		199.892
77		FMD+PD1/CTL4	1		5.8	3.9	3.1		35.061		7	5.8	4.4		89.32		7.3	5.6	4.3		87.892		12.8	9.9	8.2		519.552
78		FMD+PD1/CTL4	2		4.4	4	2.8		24.64		6.6	4.4	4.2		60.984		6.1	4.5	4.4		60.39		10.5	7.8	6.9		282.555
79	4	FMD+PD1/CTL4	3		2.5	2	2		5		6.2	3.2	2.1		20.832		5.3	4.2	3.1		34.503		11.5	6.6	5.5		208.725
80		FMD+PD1/CTL4	4		4.3	3.8	2.4		19.608		6.4	5.3	3.1		52.576		8.8	6.2	5.5		150.04		13.5	10	7.3		492.75
81		FMD+PD1/CTL4	5		5.8	5.5	3.1		49.445		9.2	7.8	3.9		139.932		9.1	6.7	4		121.94		14	12	6.4		537.6
82		FMD+PD1/CTL4	1												0
83		FMD+PD1/CTL4	2		4.8	3.5	2.7		22.68		7.5	6.1	3.2		73.2		8.4	6.3	3.5		92.61
84		FMD+PD1/CTL4	3								6.2	5	3.4		52.7		6.9	6.4	3.9		86.112		12.6	9.7	7		427.77
85		FMD+PD1/CTL4	4
86	1	FMD+PDL1/OX40	1		3.1	2.1	1.6	5.45104	6.8355		9.54	6.2	4.68	144.865	183.359		9.8	6.53	5.84	195.583	208.94		12.4	9.3	9.06	546.778	536.238
87		FMD+PDL1/OX40	2		3	2.1	1.5	4.9455	6.615		7.5	6.4	3.23	81.1376	153.6		7.52	7	5.02	138.292	184.24		11.2	8.6	7.7	388.137	414.176
88		FMD+PDL1/OX40	3		4.3	4.3	2.8	27.094	39.7535		10.7	6	4.67	156.903	192.6		10.5	6.47	5.22	185.585	219.77		10.8	8.7	5.17	254.221	408.726
89		FMD+PDL1/OX40	4		4.5	3	2.3	16.2495	20.25		8.2	7	3.56	106.94	200.9		7.79	6.1	4.42	109.918	144.933		12.1	10.25	7.07	458.888	635.628
																											498.692
90	2	FMD+PDL1/OX40	1		5.5	2.3	2	13.2403	14.5475		8.7	5.5	3.2	80.1328	131.587		9.11	4.5	2.12	45.4826	92.2387		12.69	6.8	3.31	149.478	293.393
91		FMD+PDL1/OX40	2		3.5	2.3	2.2	9.26823	9.2575		11	6.5	4.3	160.899	232.375		12.7	5.2	4.28	147.921	171.704		18.5	8.7	6.2	522.229	700.132
92		FMD+PDL1/OX40	3
93		FMD+PDL1/OX40	4		3.9	2.9	2.5	14.7972	16.3995		6.6	6.3	4.3	93.5689	130.977		6.79	6.2	4	88.1251	130.504		10.49	7.7	7	295.898	310.976
																											434.834
94		FMD+PDL1/OX40	1								2.7	2.4	2.2		7.128		4.3	3.3	2.2		15.609
95		FMD+PDL1/OX40	2		3.8	3	2		11.4		4.4	3.7	2.4		19.536
96		FMD+PDL1/OX40	3		1	0.9	1		0.45		1	0.9	0.4		0.18		4.8	3.5	2.3		19.32
97		FMD+PDL1/OX40	4		2.8	2.6	2		7.28		5.3	5.1	2.4		32.436		7.4	5.7	4.3		90.687
98		FMD+PDL1/OX40	5		3.9	3.6	2.5		17.55		6.8	4.8	3.4		55.488		7.9	6	3.8		90.06
99		FMD+PDL1/OX40	1		3.8	3.1	2.1		12.369		6	4.8	3.1		44.64		6.3	4.9	3.7		57.1095		14	12	10		840
100		FMD+PDL1/OX40	2		3.6	3	2.3		12.42		5	3.2	2.3		18.4		8.8	7.7	3.9		132.132		11.8	8.6	5.4		273.996
101		FMD+PDL1/OX40	3		3.7	3.2	2.2		13.024		5.4	4.5	2.2		26.73		6.6	5	3.2		52.8		8.2	5.6	3.8		87.248
102		FMD+PDL1/OX40	4		4.1	4	1.8		14.76		7.6	6.8	3.3		85.272		8.7	7.8	4.4		149.292		15.4	9.8	8.7		656.502
103		FMD+PDL1/OX40	5		4.7	3.6	3.1		26.226		5.7	4.1	3.2		37.392		8	5.2	3.8		79.04		11.1	6.4	5.2		184.704
104		FMD+PDL1/OX40	1		4.9	3.8	2.4		22.344		8.8	5.8	3.9		99.528		7.8	5.2	4.3		87.204		15.6	9.9	7.2		555.984
105		FMD+PDL1/OX40	2		5.8	3.8	2.4		26.448		6.5	4.2	3		40.95		7.2	6.1	4.4		96.624		11	9.1	5.6		280.28
106		FMD+PDL1/OX40	3		4	3.1	1.6		9.92		5.5	4.6	3.3		41.745		6	5	3.4		51
107		FMD+PDL1/OX40	4		4.9	3.3	2.2		17.787		9.7	4.6	4.2		93.702		10	5.9	4.6		135.7

[truncated: 9 more sheets: Figure 8C-F, Figure I-L, Figure 8M, Suppl Figure 1, Suppl Figure 2, Suppl Figure 3, Suppl Figure 4 C, Suppl Figure 5A-I, Suppl Figure 6 A-D]
